# Supplementary material for: Computational discovery of pathway-level genetic vulnerabilities in non-small-cell lung cancer
Source: Bioinformatics. 2016 Jan 10;32(9):1373–9. doi: 10.1093/bioinformatics/btw010 (PMC4848405; doi:10.1093/bioinformatics/btw010)
Supplement: Supplementary Data [file supp_btw010_suppl_data.zip]

Archive with 2 entries (2 files):
- Supplementary Tables and Figures.pdf
- Supplementary_Code.zip
